# Supplementary material for: Finding the Pareto front for high-entropy-alloy catalysts
Source: Chem Sci. 2026 Jan 9;17(9):4744–52. doi: 10.1039/d5sc06100h (PMC12802164; doi:10.1039/d5sc06100h)
Supplement: SC-017-D5SC06100H-s002 [file SC-017-D5SC06100H-s002.zip]

Archive with 20 entries (18 files):
- Supporting_information code and data/
- Supporting_information code and data/.ipynb_checkpoints/
- Supporting_information code and data/.ipynb_checkpoints/01-Initiation-checkpoint.ipynb
- Supporting_information code and data/.ipynb_checkpoints/02-classification-checkpoint.ipynb
- Supporting_information code and data/.ipynb_checkpoints/03-screening-checkpoint.ipynb
- Supporting_information code and data/.ipynb_checkpoints/04-elitism-checkpoint.ipynb
- Supporting_information code and data/.ipynb_checkpoints/05-functions-checkpoint.ipynb
- Supporting_information code and data/.ipynb_checkpoints/classified-checkpoint.ipynb
- Supporting_information code and data/.ipynb_checkpoints/elitism-checkpoint.ipynb
- Supporting_information code and data/.ipynb_checkpoints/functions-checkpoint.ipynb
- Supporting_information code and data/.ipynb_checkpoints/Initiation-checkpoint.ipynb
- Supporting_information code and data/.ipynb_checkpoints/screen-checkpoint.ipynb
- Supporting_information code and data/01-Initiation.ipynb
- Supporting_information code and data/02-classification.ipynb
- Supporting_information code and data/03-screening.ipynb
- Supporting_information code and data/04-elitism.ipynb
- Supporting_information code and data/05-functions.ipynb
- Supporting_information code and data/element_properties.csv
- Supporting_information code and data/experiment-data.xlsx
- Supporting_information code and data/mix-entropy.xlsx
