# Supplementary material for: Finding the Pareto front for high-entropy-alloy catalysts
Source: Chem Sci. 2026 Jan 9;17(9):4744–52. doi: 10.1039/d5sc06100h (PMC12802164; doi:10.1039/d5sc06100h)
Supplement: SC-017-D5SC06100H-s002 [file SC-017-D5SC06100H-s002.zip › Supporting_information code and data/01-Initiation.ipynb]

# %% [markdown]
# This scripts is used to generate the first generations.

# %% [markdown]
### Import  packaging

# %% [code]
import ase
from ase.db import connect
from ase.lattice.cubic import BodyCenteredCubic
from catkit.gen.surface import SlabGenerator
import os
import function
import random
from ase import Atoms
import pdb
import numpy
import os
from ase.io import read, write
import function
from catkit.build import molecule
from catkit.gen.adsorption import Builder
from catkit.gen.adsorption import AdsorptionSites
from ase.build.supercells import make_supercell
from ase.lattice.cubic import FaceCenteredCubic

# %% [markdown]
### Initializing fcc metals

# %% [code]
os.system("rm bulk.db")  # Remove the existing "bulk.db" file if it exists
db = connect("bulk.db")  # Connect to the "bulk.db" database
db_candidate = connect("candidate.db")  # Connect to the "candidate.db" database

initial_element = ["Ca", "Al", "Ni", "Cu", "Ag", "Pt", "Au", "Pd"]
for metal in initial_element:
    metal = FaceCenteredCubic(directions=[[1, 0, 0], [0, 1, 0], [0, 0, 1]], size=(
        2, 2, 2), symbol=metal, pbc=(1, 1, 0))
    db.write(metal)  # Write the metal structure to the "bulk.db" database

# %% [markdown]
### Initializing the first generations

# %% [code]
for j in range(40):
    IDS = []
    for row in db.select():
        IDS.append(row.id)  # Retrieve all the IDs from the "bulk.db" database
    generate_way = random.choice([1, 2])  # Choose between mutation (1) or crossover (2)
    if generate_way == 1:
        num_items = len(IDS)
        random_index = random.randrange(num_items)
        parent = db.get(id=IDS[random_index])
        parent = parent.toatoms()
        parentgenes = parent.get_atomic_numbers().tolist()
        childgenes = function.mutation(parentgenes)  # Perform mutation on the parent's genes
        child = Atoms(symbols=childgenes, cell=parent.cell,
                      positions=parent.get_positions())
        db.write(child)  # Write the mutated child structure to the "bulk.db" database
    else:
        indexes = random.sample(IDS, 2)
        parent_1 = db.get(id=indexes[0])
        parent_2 = db.get(id=indexes[1])
        parent1 = parent_1.toatoms()
        parent2 = parent_2.toatoms()
        child = function.cut(parent1, parent2, random.random())  # Perform crossover between two parents
        db.write(child)  # Write the crossover child structure to the "bulk.db" database

os.mkdir("generation0")
modern_path = os.getcwd().replace("\\", '/')
gene_path = modern_path + "/generation0"

# %% [markdown]
### Generating the slab

# %% [code]
for atom in db.select():# generate the structure
    atom = atom.toatoms()
    gen = SlabGenerator(atom, miller_index=(1, 1, 1), layers=8, vacuum=8)# the vacuum layer was set as 16， including the upper layer and down layer
    slab = gen.get_slab()  # Generate the slab using the atom as the base
    if len(str(slab.symbols)) <= 4: # for the structure containing few elements, the slab will be too small
        slab = slab * (2, 2, 1)  # Expand the slab in the x and y directions if the symbol length is less than or equal to 4 considering the symmetry
    else:
        pass
    
    '''
    We name the alloy by the element,
    Here we aimed to avoid that the different alloy with same element are overlapped.
    '''
    name = str(atom.symbols)
    for root, dirs, files in os.walk(gene_path, topdown=False):
        mode_filenames = dirs
    number = 0
    repeat = 0
    for filename in mode_filenames:
        target_name = filename.split("-")[-1]
        if name == target_name:
            repeat = repeat + 1
    '''
    write the bulk and the slab strucure to the file
    '''
    number = number + repeat
    name = str(number) + "-" + name
    os.mkdir(gene_path + "/" + name)
    structure_name = gene_path + "/" + name
    os.mkdir(structure_name + "/bulk")
    atom.write(structure_name + "/bulk" + "/POSCAR")
    os.mkdir(structure_name + "/slab")
    slab.write(structure_name + "/slab" + "/POSCAR")
    adsorbate = molecule("O")[0]
    '''
    Write all the adsorbed structure excluding the top and bridge sites to the file
    '''
    sites = AdsorptionSites(slab)
    connectivity = sites.get_connectivity().tolist()
    builder = Builder(slab)
    for con in connectivity:# exclude the top and bridge sites
        if con == 3:
            indexes = connectivity.index(con) + 1
        else:
            pass
    ads_slab = builder.add_adsorbate(adsorbate, bonds=[0], index=-1)  # Add the adsorbate to the slab
    '''
    Writer the O-adsorbed slab to the file
    '''
    i = 0
    for structure in ads_slab:
        i = i + 1
        if i >= indexes:
            O_name = "O-" + str(i)
            os.mkdir(structure_name + "/" + O_name)
            structure.write(structure_name + "/" + O_name + "/POSCAR")  # Write the final structures to files
