# Supplementary material for: Finding the Pareto front for high-entropy-alloy catalysts
Source: Chem Sci. 2026 Jan 9;17(9):4744–52. doi: 10.1039/d5sc06100h (PMC12802164; doi:10.1039/d5sc06100h)
Supplement: SC-017-D5SC06100H-s002 [file SC-017-D5SC06100H-s002.zip › Supporting_information code and data/02-classification.ipynb]

# %% [markdown]
### Importing the package

# %% [code]
from configparser import Interpolation  # Importing Interpolation from the configparser module
from ftplib import parse227  # Importing parse227 from the ftplib module
import os  # Importing the os module
import pdb  # Importing the pdb module
import ase  # Importing the ase module
from ase.db import connect  # Importing connect from the ase.db module
import function  # Importing the function module
import math  # Importing the math module
import numpy as np  # Importing numpy with the alias np
import random  # Importing the random module
import ase  # Importing the ase module
from ase.db import connect  # Importing connect from the ase.db module
from ase.lattice.cubic import BodyCenteredCubic  # Importing BodyCenteredCubic from the ase.lattice.cubic module
from catkit.gen.surface import SlabGenerator  # Importing SlabGenerator from the catkit.gen.surface module
import os  # Importing the os module
import function  # Importing the function module
import random  # Importing the random module
from ase import Atoms  # Importing Atoms from the ase module
import pdb  # Importing the pdb module
import os  # Importing the os module
from ase.io import read, write  # Importing read and write from the ase.io module
from catkit.build import molecule  # Importing molecule from the catkit.build module
from catkit.gen.adsorption import Builder  # Importing Builder from the catkit.gen.adsorption module
from catkit.gen.adsorption import AdsorptionSites  # Importing AdsorptionSites from the catkit.gen.adsorption module
from ase.build.supercells import make_supercell  # Importing make_supercell from the ase.build.supercells module
from ase.calculators.emt import EMT  # Importing EMT from the ase.calculators.emt module
from ase.optimize import BFGS  # Importing BFGS from the ase.optimize module
import multiprocessing as mp  # Importing multiprocessing with the alias mp
from ase.io.lammpsdata import write_lammps_data  # Importing write_lammps_data from the ase.io.lammpsdata module

# %% [markdown]
### Defining some functionals and hyperparameters

# %% [code]
print("classify-----------------------")  # Printing a statement

generation = "generation0"  # Assigning the string "generation0" to the variable generation
new_generation = "generation1"  # Assigning the string "generation1" to the variable new_generation

def norm(a):# normlize the adsorption energy and formation energies
    c = []  
    delta_a = max(a) - min(a)  # Calculating the difference between the maximum and minimum values in the list a
    for ai in a:
        d = float((ai - min(a)) / delta_a)  # Normalizing each element
        c.append(d)  # Appending the normalized value to the list c
    return c  # Returning the normalized list

def get_distances(a, b, c, d):
    dis = math.sqrt((a - c) * (a - c) + (b - d) * (b - d))  # Calculating the Euclidean distance between points (a, b) and (c, d)
    return dis  # Returning the calculated distance

def get_energy(path):
    try:
        final_energy = os.popen("tail -1 " + path + "/OSZICAR|awk '{print $5}'").read()  # Extract.
        # final_energy=float(final_result)
        # print("final_result=", final_result)
    except:
        os.system("pwd")
        print("there is no energy")
    return final_energy

target_adsorption_energy = -2.46

modern_path = ""  # Path of the modern directory

gene_path = modern_path + "/" + generation  # Path to the generation directory within the modern directory

slabs = []  # List to store the slab names
for root, dirs, files in os.walk(gene_path, topdown=False):
    slabs = dirs  # Get the list of slab names in the generation directory

all_bulk = {}  # Dictionary to store bulk structures
slab_ads_en = {}  # Dictionary to store slab adsorption energies and formation energies
slab_ads_neighbor = {}  # Dictionary to store slab adsorption neighbors
formation_energies = []  # List to store formation energies
adsorption_energies = []  # List to store adsorption energies
all_adsorption_energies = []  # List to store all adsorption energies
cut_ads = {}  # Dictionary to store adsorption energies for different cuts
same_penalty = {}  # Dictionary to store same penalty values for each slab

# %% [markdown]
### Getting all formation energies and adsorption energies from the DFT simulation

# %% [code]
for slab in slabs:
    adsorption_energies = []  # List to store adsorption energies for the current slab
    sites = []  # List to store adsorption sites
    base_energy = get_energy(gene_path + "/" + slab + "/" + "slab")  # Get the energy of the slab structure
    print("base_energy =", base_energy)  # Print the base energy
    os.chdir(gene_path + "/" + slab + "/" + "bulk")
    bulk_energy = get_energy(gene_path + "/" + slab + "/" + "bulk")  # Get the energy of the bulk structure
    print("bulk_energy =", bulk_energy)  # Print the bulk energy
    bulk_stru = ase.io.read("POSCAR")  # Read the bulk structure from the POSCAR file
    for_energy = function.formation_energy(float(eval(bulk_energy)), bulk_stru)  # Calculate the formation energy
    all_bulk[slab] = ase.io.read("POSCAR")  # Read the bulk structure and store it in all_bulk dictionary
    O_slabs_path = []
    for root, dirs, files in os.walk(gene_path + "/" + slab, topdown=False):
        O_slabs_path = dirs  # Get the list of O_slabs (oxygen slabs) in the current slab directory

    for O_slab in O_slabs_path:
        if O_slab != "bulk" and O_slab != "slab":
            O_energy = get_energy(gene_path + "/" + slab + "/" + O_slab)  # Get the energy of the O_slab structure
            print(gene_path + "/" + slab + "/" + O_slab)  # Print the path to the O_slab structure
            adsorption_energy = abs(float(eval(O_energy)) - float(eval(base_energy)) + 7.48523268 - target_adsorption_energy)
            # Calculate the adsorption energy
            adsorption_energies.append(adsorption_energy)  # Add the adsorption energy to the list

    formation_energies.append(for_energy)  # Add the formation energy to the list
    print("formation_energies =", formation_energies)  # Print the list of formation energies
    all_adsorption_energies.append(min(adsorption_energies))  # Add the minimum adsorption energy to the list,indicates the most stable structure
    print(min(adsorption_energies))  # Print the minimum adsorption energy
    slab_ads_en[str(slab)] = [min(adsorption_energies), for_energy]  # Store the adsorption and formation energies for the slab
    cut_ads[str(slab)] = [min(adsorption_energies), for_energy]  # Store the adsorption and formation energies for the cut

# %% [markdown]
### Calculating the fitness of each offspring

# %% [code]
norm_ads_en = norm(all_adsorption_energies)  # Normalize the list of all adsorption energies
norm_for_en = norm(formation_energies)  # Normalize the list of formation energies

for i in slab_ads_en.keys():
    rank = 1
    for j in slab_ads_en.keys():
        if slab_ads_en[i][0] > slab_ads_en[j][0] and slab_ads_en[i][1] > slab_ads_en[j][1]:
            rank = rank + 1
    slab_ads_en[i].append(rank)  # Add the rank to the slab_ads_en dictionary for the current slab

norm_slab = slab_ads_en  # Initialize the norm_slab dictionary as slab_ads_en
index = 0
for i in slab_ads_en.keys():
    norm_slab[i][0] = norm_ads_en[index]  # Update the normalized adsorption energy for the current slab
    norm_slab[i][1] = norm_for_en[index]  # Update the normalized formation energy for the current slab
    norm_slab[i][2] = slab_ads_en[i][2]  # Keep the rank value for the current slab
    norm_slab[i].append(0)  # Add additional elements to the norm_slab dictionary
    norm_slab[i].append(0)
    norm_slab[i].append(0)
    norm_slab[i].append(0)
    index = index + 1

distance = []
for i in norm_slab.keys():
    for j in norm_slab.keys():
        distance.append(get_distances(
            norm_slab[i][0], norm_slab[j][0], norm_slab[i][1], norm_slab[j][1]))  # Calculate the distances between normalized energies

sigma_shares = distance  # Set sigma_shares to the distances
sigma_share = np.quantile(sigma_shares, 0.25)  # Calculate the 25th percentile of the distances

for i in norm_slab.keys():
    for j in norm_slab.keys():
        if norm_slab[i][2] == norm_slab[j][2]:
            dis = get_distances(
                norm_slab[i][0], norm_slab[j][0], norm_slab[i][1], norm_slab[j][1])  # Calculate the distance between normalized energies
            norm_slab[i][3] = norm_slab[i][3] + max((sigma_share - dis) / sigma_share, 0.1)  # Update the value in norm_slab

num_of_generation = len(norm_slab)  # Get the number of slabs in the generation

for i in norm_slab.keys():
    sum_nk = 1
    equal_nk = 1
    for j in norm_slab.keys():
        if norm_slab[j][2] < norm_slab[i][2]:
            sum_nk = sum_nk + 1
        elif norm_slab[j][2] == norm_slab[i][2]:
            equal_nk = equal_nk + 1
    norm_slab[i][4] = num_of_generation - sum_nk - 0.5 * (equal_nk - 1)  # Calculate the value in norm_slab

    norm_slab[i][5] = norm_slab[i][4] / norm_slab[i][3]  # Update the value in norm_slab

for i in norm_slab.keys():
    sum_5 = 0
    equal_nk = 1
    for j in norm_slab.keys():
        if norm_slab[j][2] == norm_slab[i][2]:
            sum_5 = sum_5 + norm_slab[j][5]  # Calculate the sum of values in norm_slab
            equal_nk = equal_nk + 1
    if sum_5 == 0:
        sum_5 = 1
    norm_slab[i][6] = (norm_slab[i][5] * equal_nk) * norm_slab[i][4] / sum_5  # Update the value in norm_slab

all_fitness = []  # Initialize an empty list to store all fitness values
for i in norm_slab.keys():
    all_fitness.append(norm_slab[i][6])  # Append the fitness value of each slab to all_fitness list

min_fitness = sorted(all_fitness)[1]  # Get the second smallest fitness value
max_fitness = sorted(all_fitness)[-2]  # Get the second largest fitness value
offspring = []  # Initialize an empty list to store offspring structures

# %% [markdown]
### Generating 40 offsprings of next generation accroding to the fitness

# %% [code]
for i in range(40):
    fitness_cri = random.uniform(
        float(min_fitness), float(max_fitness))  # Generate a random fitness criterion within the range
    par1, par2 = random.sample(slabs, 2)  # Randomly select two parents from the slabs list
    while norm_slab[par1][6] < fitness_cri or norm_slab[par2][6] < fitness_cri:
        par1, par2 = random.sample(slabs, 2)  # Keep selecting parents until their fitness values satisfy the criterion

    if cut_ads[par1][0] > cut_ads[par2][0]:
        pass
    else:
        par1 = par2  # Swap parents if the adsorption energy of par1 is lower than par2

    if cut_ads[par2][0] < target_adsorption_energy < cut_ads[par1][0]:
        ratio = ((target_adsorption_energy - cut_ads[par2][0]) / (cut_ads[par1][0] - cut_ads[par2][0]))
        parent1 = all_bulk[par1]  # Get the parent structure with higher adsorption energy
        parent2 = all_bulk[par2]  # Get the parent structure with lower adsorption energy
        offspring.append(function.cut(parent1, parent2, ratio))  # Create offspring structure using the cut function
    else:
        if norm_slab[par1][6] < norm_slab[par2][6]:
            parent = par2
        else:
            parent = par1
        parent = all_bulk[parent]  # Get the parent structure
        parentgenes = parent.get_atomic_numbers().tolist()
        childgenes = function.mutation(parentgenes)  # Perform mutation on the parent's genes
        child = Atoms(symbols=childgenes,
                      positions=parent.get_positions(), cell=parent.cell)  # Create the child structure
        offspring.append(child)  # Add the child structure to the offspring list

os.chdir(modern_path)
os.system("rm -r " + modern_path + "/" + new_generation)
gene_path = modern_path + "/" + new_generation
os.mkdir(gene_path)
os.chdir(gene_path)

# %% [markdown]
### Generating the bulk,slabs, and the O-adsorped structures

# %% [code]
for atom in offspring:
    gen = SlabGenerator(atom, miller_index=(1, 1, 1), layers=8, vacuum=8)  # Generate a slab using the atom as the base
    slab = gen.get_slab()  # Get the generated slab
    if len(str(slab.symbols)) <= 4:
        slab = slab * (2, 2, 1)  # Expand the slab in the x and y directions if the symbol length is less than or equal to 4
    else:
        pass

    name = str(atom.symbols)  # Get the symbol of the atom
    for root, dirs, files in os.walk(gene_path, topdown=False):
        mode_filenames = dirs

    number = 0
    repeat = 0
    for filename in mode_filenames:
        target_name = filename.split("-")[-1]
        if name == target_name:
            repeat = repeat + 1  # Count the number of slabs with the same name

    number = number + repeat  # Add the count to the number
    name = str(number) + "-" + name  # Append the number to the name
    os.mkdir(gene_path + "/" + name)
    structure_name = gene_path + "/" + name
    os.mkdir(structure_name + "/bulk")
    atom.write(structure_name + "/bulk" + "/POSCAR")
    os.mkdir(structure_name + "/slab")
    slab.write(structure_name + "/slab" + "/POSCAR")

    adsorbate = molecule("O")[0]  # Get the O adsorbate
    sites = AdsorptionSites(slab)  # Find adsorption sites on the slab
    connectivity = sites.get_connectivity().tolist()  # Get the connectivity information of the sites
    builder = Builder(slab)  # Create a builder object for the slab

    for con in connectivity:
        if con == 3:
            indexes = connectivity.index(con) + 1  # Find the index of the target adsorption site
        else:
            pass

    ads_slab = builder.add_adsorbate(adsorbate, bonds=[0], index=-1)  # Add the adsorbate to the slab
    i = 0

    for structure in ads_slab:
        i = i + 1
        if i >= indexes:
            O_name = "O-" + str(i)
            os.mkdir(structure_name + "/" + O_name)
            structure.write(structure_name + "/" + O_name + "/POSCAR")  # Write the final structures to files
