# Supplementary material for: Finding the Pareto front for high-entropy-alloy catalysts
Source: Chem Sci. 2026 Jan 9;17(9):4744–52. doi: 10.1039/d5sc06100h (PMC12802164; doi:10.1039/d5sc06100h)
Supplement: SC-017-D5SC06100H-s002 [file SC-017-D5SC06100H-s002.zip › Supporting_information code and data/03-screening.ipynb]

# %% [markdown]
# This script is to roughly screen the offsprings.

# %% [markdown]
### Importing packages

# %% [code]
import os
from ase.io import read
import math
import function
from ase.io.lammpsdata import read_lammps_data
import time
import pandas as pd
import numpy as np
import joblib

# print("delete-duplicate-----------------------")
starttime=time.time()

def get_energy(): #get the final energy by lammps
    try:
        final_result = os.popen(
            "tail -1 "+path+"/OSZICAR|awk '{print $5}'").read().strip().split(" ")
        # print("final_result=", final_result)
        final_energy = str(float(eval(final_result[-1]))*0.042)
    except:
        os.system("pwd")
        print("there is no energy")
    return final_energy

def pred_ints(model, X, percentile=90): # predict the upper and lower limit by random forest
    err_down = []
    err_up = []
    for x in range(len(X)):
        preds = []
        for pred in model.estimators_:
            preds.append(pred.predict(X[x])[0])
        err_down.append(np.percentile(preds, (100 - percentile) / 2. ))
        err_up.append(np.percentile(preds, 100 - (100 - percentile) / 2.))
    return err_down, err_up

element_path="path+/element_properties.csv"
df_element=pd.read_excel(element_path,index_col=0)
modern_path = "" # set your running path
generation = "" # set the modern generation
gene_path = modern_path+generation
alloys = []

for root, dirs, files in os.walk(gene_path, topdown=False):
    alloys = dirs

element_radius={3: 1.5190000000000001, 4: 1.128, 5: 0.82, 6: 0.773, 7: 0.75, 8: 0.73, 11: 1.857, 12: 1.601, 13: 1.432, 14: 1.153, 15: 1.06, 16: 1.02, 19: 2.31, 20: 1.976, 21: 1.641, 22: 1.462, 23: 1.3159999999999998, 24: 1.249, 25: 1.35, 26: 1.2409999999999999, 27: 1.251, 28: 1.246, 29: 1.278, 30: 1.395, 31: 1.392, 32: 1.24, 34: 1.4, 37: 2.44, 38: 2.1519999999999997, 39: 1.8019999999999998, 40: 1.6030000000000002, 41: 1.429, 42: 1.3630000000000002, 43: 1.36, 44: 1.338, 45: 1.345, 46: 1.375, 47: 1.445, 48: 1.568, 49: 1.659, 50: 1.62, 52: 1.452, 55: 2.65, 56: 2.176, 57: 1.879, 58: 1.825, 59: 1.65, 60: 1.64, 61: 1.63, 62: 1.81, 63: 1.984, 64: 1.801, 65: 1.781, 66: 1.774, 67: 1.766, 68: 1.756, 69: 1.56, 70: 1.7, 71: 1.735, 72: 1.578, 73: 1.43, 74: 1.367, 75: 1.375, 76: 1.3519999999999999, 77: 1.357, 78: 1.3869999999999998, 79: 1.442, 81: 1.716, 82: 1.75, 84: 1.53, 90: 1.8, 91: 1.61, 92: 1.42}

target_adsorption_energy = -2.46

# %% [markdown]
### Screening with the experienced equations

# %% [code]
for alloy1 in alloys:
    alloy1_path = gene_path+"/"+alloy1
    bulk_path=alloy1_path+"/bulk"
    # print(bulk_path)
    bulk=read(bulk_path+"/POSCAR")
    bulk_stru=bulk.get_atomic_numbers()
    # print(bulk_stru)
    average_radius=0
    sum=0
    sum_difference=0
    for element in bulk_stru:
        sum+=element_radius[element]
    average_radius=sum/int(len(bulk_stru))
    # print(average_radius)
    element_num={}
    element_ratio={}
    for element in bulk_stru:
        if element in element_num.keys():
            element_num[element]+=1
        else:
            element_num[element]=1
    for element in element_num.keys():
        element_ratio[element]=element_num[element]/len(bulk_stru)
    for element in element_num.keys():
        sum_difference+=element_ratio[element]*(1-element_radius[element]/average_radius)*(1-element_radius[element]/average_radius)
    sigma=100*math.sqrt(sum_difference)
    # print(sigma)
    entropy=0
    for element in element_ratio.keys():
        entropy+=element_ratio[element]*np.log(element_ratio[element])
    S_mix=-8.314472*entropy
    # print(S_mix)
    entropy_path="" # get the previous entropy summary
    df_entropy=pd.read_excel(entropy_path,index_col=0)
    all_pair=[]
    for element1 in element_ratio.keys():
        for element2 in element_ratio.keys():
            # if element1 == 14:
            #     pdb.set_trace()
            if element1 != element2:
                if int(element1)<int(element2):
                    big,small=element2,element1
                else:
                    big,small=element1,element2
                if [big,small] in all_pair:
                    pass
                else:
                    all_pair.append([big,small])
    sum_entropy=0
    for pair in all_pair:
        sum_entropy+=4*df_entropy.loc[pair[0],pair[1]]*element_ratio[pair[0]]*element_ratio[pair[1]]
    if 0<=sigma<=8.5 and -22<=sum_entropy<=7 and [11<=S_mix <=19.5 or S_mix ==0]:
        pass
    else:
        os.system("rm -r "+alloy1_path)
print("===========================")       
print(alloys)
print("===========================")

# %% [markdown]
### Screening with random forest model

# %% [code]
rf=joblib.load("model") # load the previous trained model
# print("----------------prediction----------------")make the prediction by random forest
for alloy1 in alloys:
    alloy1_path = gene_path+"/"+alloy1
    slab1s = []
    for root, dirs, files in os.walk(alloy1_path, topdown=False):
        slab1s = dirs
    os.chdir(gene_path+"/"+alloy1+"/"+"slab")
    base_energy = get_energy()
    for slab1 in slab1s:
        if slab1 != "bulk" and slab1 != "slab":
            slab1_path = alloy1_path+"/"+slab1
            os.chdir(gene_path+"/"+alloy1+"/"+slab1)
            O_energy = get_energy()
            structure1 = read(slab1_path+"/POSCAR")
            atoms1_ele = structure1.get_atomic_numbers().tolist()
            atoms1_position = structure1.get_positions().tolist()
            O_position = atoms1_position[atoms1_ele.index(8)]
            neighbor1,neighbor_3,neighbor_3_9 = function.get_neighbor(structure1, O_position)
            # print(neighbor1,type(neighbor_3),neighbor_3_9)
            ave_first_num=np.average(neighbor_3)
            ave_second_num=np.average(neighbor_3_9)
            # print(ave_first_num,ave_second_num)
            total_eleneg_3=0
            total_radius_3=0
            total_eleaff_3=0
            for i in neighbor_3:
                total_eleneg_3+=float(df_element.loc[int(i)]["electronegativity"])
                total_radius_3+=float(df_element.loc[i]["radius"])
                total_eleaff_3+=float(df_element.loc[i]["electron affinity(kJ/mol)"])
            aver_eleneg_3=total_eleneg_3/3
            aver_radius_3=total_radius_3/3
            aver_eleaff_3=total_eleaff_3/3
            total_eleneg_3_9=0
            total_radius_3_9=0
            total_eleaff_3_9=0
            for i in neighbor_3_9:
                total_eleneg_3_9+=float(df_element.loc[i]["electronegativity"])
                total_radius_3_9+=float(df_element.loc[i]["radius"])
                total_eleaff_3_9+=float(df_element.loc[i]["electron affinity(kJ/mol)"])
            aver_eleneg_3_9=total_eleneg_3_9/3
            aver_radius_3_9=total_radius_3_9/3
            aver_eleaff_3_9=total_eleaff_3_9/3
            alloy_for_train=[ave_first_num,aver_eleneg_3,aver_radius_3,aver_eleaff_3,ave_second_num,aver_eleneg_3_9,aver_radius_3_9,aver_eleaff_3_9]
            # print("alloy_for_train=",alloy_for_train)
            judgement=rf.predict([alloy_for_train])
            error_up,error_down=pred_ints(rf,[[alloy_for_train]],percentile=90)
            adsorption_energy = abs(float(eval(O_energy))-float(eval(base_energy))-target_adsorption_energy)
            print(slab1_path,(list(judgement))[0],(list(error_up))[0],(list(error_down))[0],adsorption_energy)
            if error_downwn >2:
                os.system("rm -r "+slab1)
# print("----------------delete the structure whose prediction minimal value is large than 2 eV ----------------")


endtime=time.time()
