# Supplementary material for: Finding the Pareto front for high-entropy-alloy catalysts
Source: Chem Sci. 2026 Jan 9;17(9):4744–52. doi: 10.1039/d5sc06100h (PMC12802164; doi:10.1039/d5sc06100h)
Supplement: SC-017-D5SC06100H-s002 [file SC-017-D5SC06100H-s002.zip › Supporting_information code and data/04-elitism.ipynb]

# %% [markdown]
# This manuscript is used to select the non-dominated solutions and then copy to the next generation. We aimed to preserve all the best genes in the database.

# %% [markdown]
### Importing packages

# %% [code]
from ftplib import parse227
import os
import pdb
import ase
from ase.db import connect
import function
import math
import numpy as np
import random
import ase
from ase.db import connect
from ase.lattice.cubic import BodyCenteredCubic
from catkit.gen.surface import SlabGenerator
import os
import function
import random
from ase import Atoms
import pdb
import numpy
import os
from ase.io import read, write
import function
from catkit.build import molecule
from catkit.gen.adsorption import Builder
from catkit.gen.adsorption import AdsorptionSites
from ase.build.supercells import make_supercell

# %% [markdown]
### Defining some funtions and hyperparameters

# %% [code]
def norm(a):
    c = []
    delta_a = max(a)-min(a)
    for ai in a:
        d = float((ai-min(a))/delta_a)
        c.append(d)
    return c


def get_distances(a, b, c, d):
    dis = math.sqrt((a - c)*(a-c)+(b-d)*(b-d))
    return dis


def get_energy(path):
    try:
        final_energy = os.popen(
            "tail -1 "+path+"/OSZICAR|awk '{print $5}'").read()

    except:
        os.system("pwd")
        print("there is no energy")
    return final_energy


target_adsorption_energy = -2.46


generation = ""# set your modern generation
new_generation = "" # set your new generation
modern_path = "" # set your modern path

gene_path = modern_path+"/"+generation

slabs = []
for root, dirs, files in os.walk(gene_path, topdown=False):
    slabs = dirs

# %% [markdown]
### Getting all the adsorption energies and formation energies

# %% [code]
all_bulk = {}
slab_ads_en = {}
slab_ads_neighbor = {}
formation_energies = []
adsorption_energies = []
all_adsorption_energies = []
for slab in slabs:
    adsorption_energies = []
    sites = []
    os.chdir(gene_path+"/"+slab+"/slab")
    base_energy = get_energy(gene_path+"/"+slab+"/slab")
    os.chdir(gene_path+"/"+slab+"/"+"bulk")
    bulk_energy = get_energy(gene_path+"/"+slab+"/"+"bulk")
    bulk_stru = ase.io.read("POSCAR")
    for_energy = function.formation_energy(float(eval(bulk_energy)), bulk_stru)
    all_bulk[slab] = ase.io.read("POSCAR")


    O_slabs_path = []
    for root, dirs, files in os.walk(gene_path+"/"+slab, topdown=False):
        O_slabs_path = dirs

    for O_slab in O_slabs_path:
        if O_slab != "bulk" and O_slab != "slab":
            # print(O_slab)
            os.chdir(gene_path+"/"+slab+"/"+O_slab)
            O_energy = get_energy(gene_path+"/"+slab+"/"+O_slab)
            adsorption_energy = abs(float((eval(O_energy))-float(eval(base_energy))+7.48523268-target_adsorption_energy))
            adsorption_energies.append(adsorption_energy)
    formation_energies.append(for_energy)
    all_adsorption_energies.append(min(adsorption_energies))
    slab_ads_en[str(slab)] = [min(adsorption_energies), for_energy]
for key in slab_ads_en.keys():
    print(key,slab_ads_en[key][0],slab_ads_en[key][1])

# %% [markdown]
### Selecting the non-dominated solutions

# %% [code]
dominated_item = []
for i in slab_ads_en.keys():
    for j in slab_ads_en.keys():
        if slab_ads_en[i][0] > slab_ads_en[j][0] and slab_ads_en[i][1] > slab_ads_en[j][1]:
            dominated_item.append(i)
delete_item = list(np.unique(dominated_item))
dominate = [i for i in slab_ads_en.keys() if i not in delete_item]

os.chdir(gene_path)

# %% [markdown]
### Preserving the best property of this generation

# %% [code]
dominate_adsorption_energy=[]
dominate_for_energy=[]
for i in dominate:
    dominate_adsorption_energy.append(float(slab_ads_en[str(i)][0])) 
    dominate_for_energy.append(slab_ads_en[str(i)][1])


new_path = modern_path+"/"+new_generation
all_offspring = os.listdir(new_path)

# %% [markdown]
### Copying the best solutions to the next generation to preserve the best genes

# %% [code]
for eliti in dominate:
    repeat_name = 0
    str_name = eliti.split("-")[-1]
    for offspring in all_offspring:
        off_name = offspring.split("-")[-1]
        if str_name == off_name:
            print(eliti, offspring)
            repeat_name = repeat_name+1
    new_eliti = str(repeat_name)+"-"+str_name
    print(new_eliti)
    os.system("cp -r " + eliti + " ../"+new_generation+"/")
