# Supplementary material for: Finding the Pareto front for high-entropy-alloy catalysts
Source: Chem Sci. 2026 Jan 9;17(9):4744–52. doi: 10.1039/d5sc06100h (PMC12802164; doi:10.1039/d5sc06100h)
Supplement: SC-017-D5SC06100H-s002 [file SC-017-D5SC06100H-s002.zip › Supporting_information code and data/05-functions.ipynb]

# %% [markdown]
# This script inclues all the frenquently used functions used in other scripts 

# %% [markdown]
### Importing packages

# %% [code]
from xml.dom.minidom import Element
from catkit.gen.adsorption import AdsorptionSites
from catkit.gen.surface import SlabGenerator
from catkit.gen.adsorption import Builder
from ase import Atom
from catkit.build import molecule
from ase.build import bulk
from ase.io import write
import math
import ase
from ase.build import bulk
from ase.calculators.emt import EMT
from catkit.build import surface
from ase.db import connect
from ase.calculators.emt import EMT
import random
from ase import Atoms
from ase.data import atomic_numbers
from ase.db import connect
from ase.calculators.emt import EMT
from ase.db import connect
from ase.build import fcc111, add_adsorbate
from ase.constraints import FixAtoms
from ase.optimize import BFGS
from catkit.build import molecule
from catkit.gen.surface import SlabGenerator
from catkit.gen.adsorption import Builder
from ase.build import bulk
import ase
import math
from ase.lattice.cubic import BodyCenteredCubic
import numpy as np
import random
from concurrent.futures import ThreadPoolExecutor, ProcessPoolExecutor
import time
import os
import multiprocessing
from itertools import groupby
import pdb

# %% [markdown]
### Defining some functions and hyperparameters

# %% [code]
def get_adsorption_sites(slab):  #get the adsorption_sites of Oxygen on the slab
    sites = AdsorptionSites(slab)
    coordinates = sites.get_coordinates()
    connectivity = sites.get_connectivity()
    topology = sites.get_topology()
    coordinates = coordinates.tolist()

    for con in connectivity: # exclude the top sites and bridge sites
        if con == 3:
            indexes = connectivity.index(con)
        else:
            pass

    for i in range(indexes):
        del coordinates[0]
        del topology[0]
    return coordinates

def get_distance(a, b): # get the distance of two atoms
    ab0 = a[0]-b[0]
    ab1 = a[1]-b[1]
    ab2 = a[2]-b[2]
    return math.sqrt(ab0*ab0+ab1*ab1+ab2*ab2)

def mutation(parentGenes): # the mutation operation to generate the offspring
    genesets = [12,13,22,23,24,25,26,27,28,29,30,40,41,42,44,46,47,78,79]
    childGenes = parentGenes
    for i in range(1):
        index = random.randrange(0, len(parentGenes))
        newGene, alternate = random.sample(genesets, 2)
        if newGene == childGenes[index]:
            childGenes[index] = alternate
        else:
            childGenes[index] = newGene
    return childGenes

def cut(parent1, parent2,percent_2):# the crossover operation to generate the offspring
    import pdb
    # pdb.set_trace()
    percent_1 = 1-percent_2
    parent1_cell = parent1.get_cell().tolist()
    parent2_cell = parent2.get_cell().tolist()
    newarr = np.multiply(parent2_cell[0], percent_1)
    cut_direction = random.choice([0, 1,2])

    parent1_position = parent1.get_positions().tolist()
    parent2_position = parent2.get_positions().tolist()

    parent1_element_after_cut = parent1.get_chemical_symbols()
    parent1_position_after_cut = parent1_position
    parent2_element_after_cut = parent2.get_chemical_symbols()
    parent2_position_after_cut = parent2_position
    parent1_remove_index = []
    parent2_remove_index = []
    for i in parent1_position_after_cut:
        if float(i[cut_direction]) <= (float(parent1.cell[cut_direction][cut_direction]*percent_1)):
            index = parent1_position_after_cut.index(i)
            parent1_remove_index.append(index)
    for remove_index in sorted(parent1_remove_index)[::-1]:
        parent1_position_after_cut.pop(remove_index)
        parent1_element_after_cut.pop(remove_index)

    for i in parent2_position_after_cut:

        if float(i[cut_direction]) > (float(parent1.cell[cut_direction][cut_direction]*percent_1)):

            index = parent2_position_after_cut.index(i)
            parent2_remove_index.append(index)
    for remove_index in sorted(parent2_remove_index)[::-1]:
        # print(remove_index)
        parent2_position_after_cut.pop(remove_index)
        parent2_element_after_cut.pop(remove_index)
    # print("parent1_position_after_cut", parent1_position_after_cut)
    # print("parent2_position_after_cut", parent2_position_after_cut)

    parent1_atom_number = len(parent1_element_after_cut)
    child_element = parent1_element_after_cut+parent2_element_after_cut
    child_position = parent1_position_after_cut+parent2_position_after_cut
    zip_child = zip(child_element, child_position)
    sorted_child = sorted(zip_child, key=lambda x: x[0])
    child_element, child_position = zip(*sorted_child)

    count_element = dict()
    child_symbols = ""
    for item in child_element:
        if item in count_element:
            count_element[item] += 1
        else:
            count_element[item] = 1
    # print(count_element)
    for i in count_element.keys():
        child_symbols = child_symbols+str(i)+str(count_element[i])
    child = Atoms(symbols=child_symbols,
                  positions=child_position, cell=parent1_cell)
    return child

def formation_energy(total_energy, bulk_stru):  # the formation energies of the atom 
    elements = bulk_stru.get_chemical_symbols()
    # print(elements)
    num = len(elements)
    element_energy = {'Ac': -4.662211, 'Ag': -2.648918625, 'Al': -3.6309246875, 
    'Ar': 1.8732755, 'As': -0.5534767, 'Au': -3.14581125, 'B': -7.360008166666667, 
    'Ba': -5.0251222, 'Be': -9.7983875, 'Bi': -1.3699199, 'Br': -1.5517781,
     'C': -5.91805975, 'Ca': -1.95644765625, 'Cd': -6.691672, 'Ce': -4.91092925, 
     'Cl2': -1.871743875, 'Co': -10.55298, 'Cr': -13.867444, 'Cu': -3.7012921875, 
     'Dy': -12.792225333333334, 'Eu': -12.6844605, 'F2': -1.301282875, 
     'Fe': -16.280638, 'Ga': -1.1400824, 'Gd': -15.537856, 'Ge': 4.27688695,
      'H2': -1.27106435, 'He': -1.8296633, 'Hf': -11.00807, 'Hg': -3.75823815, 
      'Ho': -11.591534000000001, 'I': -0.92022485, 'In': -7.019258, 'Ir': -18.655109,
     'K': -1.0542855, 'Kr': 1.2907658, 'La': -4.59020775, 'Li': -3.659805, 
     'Lu': -6.9473795, 'Mg': -6.815982333333333, 'Mn': -9.368925862068965, 
     'Mo': -11.852005, 'N2': -6.3178621, 'Na': -3.4444782, 'Nb': -11.40755, 
     'Nd': -8.955913, 'Ne': 1.9407324, 'Ni': -5.3370234375, 'Np': -13.84460125, 
     'O2': -5.100064375, 'Os': -10.932306, 'P': -5.629022857142857, 
     'Pa': -3.1847875, 'Pb': 6.3785496, 'Pd': -5.144725, 'Pm': -10.6968675, 
     'Pr': -7.27751675, 'Pt': -6.0257978125, 'Pu': -16.590726, 'Rb': -1.0173202, 
     'Re': -12.5189665, 'Rh': -13.258982, 'Ru': -9.424485, 'S': -4.2824071875, 
     'Sb': -0.8924285, 'Sc': -8.2487415, 'Se': -3.7187853125, 'Si': 2.6632129, 
     'Sn': 2.6808104, 'Sr': -4.333712666666666, 'Ta': -17.428334, 'Tb': -14.095799999999999,
      'Tc': -9.862821, 'Te': -1.4378305333333332, 'Th': -4.6012658, 
      'Ti': -8.574819, 'Tl': 0.16674003, 'Tm': -9.839599333333334, 
      'U': -6.9805305, 'V': -13.870086, 'W': -17.822491, 'Xe': 1.5773584,
       'Zn': -7.881592, 'Zr': -7.2013275}
    energy = sum(float(element_energy[element]) for element in elements)

    formation_energy = (total_energy-energy)/32
    return formation_energy


def child_relax(child, parent1_atom_number, cut_direction):  # relax the structure in case that the atom of two piece of parents are overlapped
    # print(cut_direction)
    distance = ase.neighborlist.natural_cutoffs(child)
    ref_matrix = np.zeros(len(child)**2).reshape(len(child), len(child))
    for i in range(0, len(child)):
        for j in range(0, len(child)):
            ref_matrix[i][j] = (distance[i]+distance[j])*1
#     print("ref_matrix",ref_matrix)
    real_matrix = np.zeros(len(child)**2).reshape(len(child), len(child))
    for i in range(0, len(child)):
        for j in range(0, len(child)):
            real_matrix[i][j] = get_distance(
                child[i].position, child[j].position)
#     print("real_matrix",real_matrix)
    logical_matrix = np.logical_and(
        real_matrix <= ref_matrix, real_matrix != 0)
    loop = 0
    while (True in logical_matrix):
        #         print("----------------------------------------------------------------")
        for i in range(parent1_atom_number, len(child)):
            #             print("before_relaxed",child[i].position)
            child[i].position[cut_direction] = child[i].position[cut_direction]+0.1
#             print("After_relaxed",child[i].position)
        child.cell[cut_direction][cut_direction] = child.cell[cut_direction][cut_direction]+0.1
        for i in range(0, len(child)):
            for j in range(0, len(child)):
                real_matrix[i][j] = get_distance(
                    child[i].position, child[j].position)
        logical_matrix = np.logical_and(
            real_matrix <= ref_matrix, real_matrix != 0)
        delta_matrix = ref_matrix-real_matrix
#         print("delta_matrix=",delta_matrix)
#         print(logical_matrix)
        loop = loop+1
#         print("----------------------------------------------------------------")
#         if loop==20:
#             break
#     print(loop)
    return child

def get_neighbor(atoms, coordinate): # get the neighbor of the Oxygen atoms
    atoms_order = atoms.get_atomic_numbers().tolist()
    atoms_of_sites = []
    all_distances = []
    i = 0
    for atoms_position in atoms.get_positions():
        atoms_position = atoms_position.tolist()
        distance = get_distance(atoms_position, coordinate)
        atoms_of_sites.append(atoms_order[i])
        all_distances.append(distance)
        i += 1
    atoms_distances = zip(atoms_of_sites, all_distances)
    sorted_atoms_distance = sorted(atoms_distances, key=lambda x: x[1])
#     print(list(sorted_atoms_distance))
    results = zip(*sorted_atoms_distance)
    atoms_rank, distances = [list(x) for x in results]
#     print(atoms_rank)
#     print("__________________________")
#     print(distances)
    neighbor = atoms_rank[1:10]
    neighbor_3=atoms_rank[1:4]
    neighbor_3_9=atoms_rank[4:10]
#     print(neighbor)
    return neighbor,neighbor_3,neighbor_3_9
