# Supplementary material for: Finding the Pareto front for high-entropy-alloy catalysts
Source: Chem Sci. 2026 Jan 9;17(9):4744–52. doi: 10.1039/d5sc06100h (PMC12802164; doi:10.1039/d5sc06100h)
Supplement: SC-017-D5SC06100H-s002 [file SC-017-D5SC06100H-s002.zip › Supporting_information code and data/element_properties.csv]

## Sheet: Sheet1
number	element	electronegativity	radius	electron affinity(kJ/mol)
1	H	2.2	53	73
3	Li	0.98	167	60
4	Be	1.57	112	-50
5	B	2.04	87	27
6	C	2.55	67	122
7	N	3.04	56	-7
8	O	3.44	48	141
9	F	3.98	42	328
11	Na	0.93	190	53
12	Mg	1.31	145	-40
13	Al	1.61	118	42
14	Si	1.9	111	134
15	P	2.19	98	72
16	S	2.58	88	200
17	Cl	3.16	79	349
19	K	0.82	243	48
20	Ca	1	194	2
21	Sc	1.36	184	18
22	Ti	1.54	176	7
23	V	1.63	171	51
24	Sc	1.66	166	65
25	Mn	1.55	161	-50
26	Fe	1.83	156	15
27	Co	1.88	152	64
28	Ni	1.91	149	112
29	Cu	1.9	145	119
30	Zn	1.65	142	-60
31	Ga	1.81	136	29
32	Ge	2.01	125	119
33	As	2.18	114	78
34	Se	2.55	103	195
35	Br	2.96	94	325
37	Rb	0.82	265	47
38	Sr	0.95	219	5
39	Y	1.22	212	30
40	Zr	1.33	206	42
41	Nb	1.6	198	89
42	Mo	2.16	190	72
43	Tc	1.9	183	53
44	Ru	2.2	178	101
45	Rh	2.28	173	110
46	Pd	2.2	169	54
47	Ag	1.93	165	126
48	Cd	1.69	161	-70
49	In	1.78	156	37
50	Sn	1.96	145	107
51	Sb	2.05	133	101
52	Te	2.1	123	190
53	I	2.66	115	295
55	Cs	0.79	298	46
56	Ba	0.89	253	14
72	Hf	1.3	208	17
73	Ta	1.5	200	31
74	W	2.36	193	79
75	Re	1.9	188	6
76	Os	2.2	185	104
77	Ir	2.2	180	151
78	Pt	2.28	177	205
79	Au	2.54	174	223
